# Supplementary material for: Comparative analysis of chloroplast genomes in Carica species reveals evolutionary relationships of papaya and the development of efficient molecular markers
Source: Front Plant Sci. 2025 Oct 14;16:1686914. doi: 10.3389/fpls.2025.1686914 (PMC12560180; doi:10.3389/fpls.2025.1686914)
Supplement: Supplementary file 2 [file Table2.xlsx]

## Sheet: Table S1
Table S1.Relative Synonymous Codon Usage (RSCU) of codons for each amino acid in the type 1 and type 2 chloroplast genome.
Type1
Ala	GCU	GCA	GCC	GCG
	1.82	1.08	0.61	0.48
Arg	AGA	CGU	CGA	AGG	CGG	CGC
	1.85	1.38	1.35	0.57	0.44	0.4
Asn	AAU	AAC
	1.57	0.43
Asp	GAU	GAC
	1.59	0.41
Cys	UGU	UGC
	1.55	0.45
End	UAA	UAG	UGA
	1.5	0.92	0.58
Gln	CAA	CAG
	1.54	0.46
Glu	GAA	GAG
	1.53	0.47
Gly	GGA	GGU	GGG	GGC
	1.58	1.34	0.7	0.38
His	CAU	CAC
	1.52	0.48
Ile	AUU	AUA	AUC
	1.48	0.93	0.59
Leu	UUA	CUU	UUG	CUA	CUG	CUC
	1.98	1.26	1.2	0.81	0.38	0.36
Lys	AAA	AAG
	1.5	0.5
Met	AUG
	1
Phe	UUU	UUC
	1.32	0.68
Pro	CCU	CCA	CCC	CCG
	1.64	1.14	0.69	0.53
Ser	UCU	AGU	UCA	UCC	UCG	AGC
	1.72	1.29	1.2	0.93	0.52	0.34
Thr	ACU	ACA	ACC	ACG
	1.57	1.23	0.79	0.41
Trp	UGG
	1
Tyr	UAU	UAC
	1.61	0.39
Val	GUA	GUU	GUG	GUC
	1.5	1.46	0.57	0.47
Type2
Ala	GCU	GCA	GCC	GCG
	1.82	1.08	0.61	0.48
Arg	AGA	CGU	CGA	AGG	CGG	CGC
	1.85	1.38	1.35	0.57	0.44	0.4
Asn	AAU	AAC
	1.56	0.44
Asp	GAU	GAC
	1.59	0.41
Cys	UGU	UGC
	1.55	0.45
End	UAA	UAG	UGA
	1.5	0.92	0.58
Gln	CAA	CAG
	1.54	0.46
Glu	GAA	GAG
	1.53	0.47
Gly	GGA	GGU	GGG	GGC
	1.58	1.34	0.7	0.38
His	CAU	CAC
	1.52	0.48
Ile	AUU	AUA	AUC
	1.48	0.93	0.59
Leu	UUA	CUU	UUG	CUA	CUG	CUC
	1.98	1.27	1.2	0.81	0.38	0.36
Lys	AAA	AAG
	1.5	0.5
Met	AUG
	1
Phe	UUU	UUC
	1.32	0.68
Pro	CCU	CCA	CCC	CCG
	1.64	1.14	0.69	0.53
Ser	UCU	AGU	UCA	UCC	UCG	AGC
	1.72	1.29	1.2	0.93	0.52	0.34
Thr	ACU	ACA	ACC	ACG
	1.57	1.23	0.79	0.41
Trp	UGG
	1
Tyr	UAU	UAC
	1.61	0.39
Val	GUA	GUU	GUG	GUC
	1.5	1.46	0.57	0.47

## Sheet: Table S2
SSRs identified in two type Carica plastomes.
Chloroplast genome	SSR nr.	SSR type	SSR	size	start	end
Type1	1	p4	(TGTA)3	12	262	273
Type1	2	p1	(A)11	11	311	321
Type1	3	p4	(TAAA)4	16	356	371
Type1	4	p1	(T)11	11	381	391
Type1	5	p1	(T)11	11	424	434
Type1	6	p4	(TGAA)3	12	1819	1830
Type1	7	p4	(TTAT)3	12	4826	4837
Type1	8	p4	(TTAT)3	12	4839	4850
Type1	9	p1	(T)10	10	5280	5289
Type1	10	p1	(C)10	10	5773	5782
Type1	11	p1	(A)10	10	5822	5831
Type1	12	p1	(T)14	14	6228	6241
Type1	13	p4	(TTTC)3	12	6243	6254
Type1	14	p1	(A)10	10	8000	8009
Type1	15	p1	(T)10	10	8530	8539
Type1	16	p1	(A)12	12	8746	8757
Type1	17	p2	(TA)6	12	8841	8852
Type1	18	p1	(A)10	10	9060	9069
Type1	19	p4	(TTAT)3	12	9266	9277
Type1	20	p3	(TAT)5	15	9316	9330
Type1	21	p3	(ATA)4	12	9331	9342
Type1	22	p2	(AT)5	10	10765	10774
Type1	23	p5	(TTAAA)3	15	10976	10990
Type1	24	p4	(TTTA)3	12	11011	11022
Type1	25	p1	(T)10	10	11023	11032
Type1	26	p1	(T)13	13	13170	13182
Type1	27	p1	(T)11	11	13996	14006
Type1	28	p4	(AATA)3	12	15756	15767
Type1	29	p1	(T)11	11	19898	19908
Type1	30	p2	(AT)5	10	21271	21280
Type1	31	p1	(T)10	10	27632	27641
Type1	32	p1	(T)10	10	28277	28286
Type1	33	p2	(AT)5	10	28415	28424
Type1	34	p4	(TCTT)3	12	28869	28880
Type1	35	p1	(A)11	11	29144	29154
Type1	36	p1	(T)11	11	31016	31026
Type1	37	p1	(T)10	10	33071	33080
Type1	38	p3	(ATT)4	12	34715	34726
Type1	39	p1	(A)10	10	37925	37934
Type1	40	p2	(AT)5	10	38486	38495
Type1	41	p2	(TA)7	14	38633	38646
Type1	42	p1	(A)10	10	44465	44474
Type1	43	p2	(AT)7	14	44709	44722
Type1	44	p2	(TA)5	10	44725	44734
Type1	45	p1	(A)11	11	44940	44950
Type1	46	p1	(A)14	14	45367	45380
Type1	47	p1	(A)10	10	46815	46824
Type1	48	p1	(T)10	10	47109	47118
Type1	49	p1	(A)14	14	47460	47473
Type1	50	p3	(TAT)5	15	49459	49473
Type1	51	p4	(ATTA)4	16	49815	49830
Type1	52	p4	(TTAA)4	16	49831	49846
Type1	53	p3	(TAA)5	15	49844	49858
Type1	54	p1	(T)15	15	50640	50654
Type1	55	p1	(A)10	10	54013	54022
Type1	56	p4	(TTAT)3	12	54197	54208
Type1	57	p6	(TTTATA)3	18	54223	54240
Type1	58	p4	(TTTA)3	12	54833	54844
Type1	59	p4	(ATAA)3	12	54848	54859
Type1	60	p4	(ATTA)3	12	54896	54907
Type1	61	p1	(T)10	10	57881	57890
Type1	62	p3	(ATA)4	12	57940	57951
Type1	63	p5	(TGTTG)3	15	60360	60374
Type1	64	p3	(AAT)5	15	62846	62860
Type1	65	p2	(AT)6	12	62954	62965
Type1	66	p1	(A)11	11	64153	64163
Type1	67	p2	(TC)5	10	65151	65160
Type1	68	p1	(T)10	10	67060	67069
Type1	69	p1	(T)10	10	68766	68775
Type1	70	p1	(A)11	11	70098	70108
Type1	71	p1	(A)10	10	70252	70261
Type1	72	p1	(T)10	10	70396	70405
Type1	73	p4	(AAAT)3	12	72123	72134
Type1	74	p2	(TA)5	10	72189	72198
Type1	75	p1	(T)10	10	72248	72257
Type1	76	p1	(A)10	10	75058	75067
Type1	77	p4	(TTTC)3	12	79333	79344
Type1	78	p2	(TA)7	14	85194	85207
Type1	79	p1	(A)13	13	85776	85788
Type1	80	p1	(T)10	10	86908	86917
Type1	81	p1	(T)12	12	87121	87132
Type1	82	p1	(A)10	10	87305	87314
Type1	83	p1	(T)11	11	88901	88911
Type1	84	p1	(G)12	12	98788	98799
Type1	85	p4	(TTAT)3	12	103839	103850
Type1	86	p1	(A)10	10	115018	115027
Type1	87	p4	(TAAA)3	12	115148	115159
Type1	88	p2	(TA)5	10	117646	117655
Type1	89	p1	(T)10	10	117866	117875
Type1	90	p1	(T)10	10	118477	118486
Type1	91	p1	(T)10	10	126007	126016
Type1	92	p1	(T)11	11	128693	128703
Type1	93	p1	(T)10	10	131869	131878
Type1	94	p1	(T)10	10	132435	132444
Type1	95	p1	(A)12	12	132514	132525
Type1	96	p1	(T)10	10	133785	133794
Type1	97	p4	(AATA)3	12	144961	144972
Type1	98	p1	(C)12	12	150013	150024
Type1	99	p1	(A)11	11	159901	159911
Type2	1	p4	(TGTA)3	12	247	258
Type2	2	p1	(A)11	11	296	306
Type2	3	p4	(TAAA)3	12	341	352
Type2	4	p4	(TAAA)4	16	364	379
Type2	5	p1	(T)12	12	389	400
Type2	6	p1	(T)10	10	433	442
Type2	7	p4	(TGAA)3	12	1827	1838
Type2	8	p4	(TTAT)3	12	4834	4845
Type2	9	p4	(TTAT)3	12	4847	4858
Type2	10	p1	(T)10	10	5288	5297
Type2	11	p1	(C)10	10	5504	5513
Type2	12	p1	(C)10	10	5782	5791
Type2	13	p1	(A)10	10	5831	5840
Type2	14	p1	(T)13	13	6237	6249
Type2	15	p4	(TTTC)3	12	6252	6263
Type2	16	p1	(A)10	10	8009	8018
Type2	17	p1	(T)10	10	8539	8548
Type2	18	p1	(A)12	12	8755	8766
Type2	19	p2	(TA)6	12	8850	8861
Type2	20	p1	(A)11	11	9069	9079
Type2	21	p4	(TTAT)3	12	9276	9287
Type2	22	p3	(TAT)5	15	9326	9340
Type2	23	p3	(ATA)4	12	9341	9352
Type2	24	p2	(AT)5	10	10755	10764
Type2	25	p5	(TTAAA)3	15	10966	10980
Type2	26	p4	(TTTA)3	12	11001	11012
Type2	27	p1	(T)10	10	11013	11022
Type2	28	p1	(T)14	14	13160	13173
Type2	29	p1	(T)11	11	13987	13997
Type2	30	p4	(AATA)3	12	15747	15758
Type2	31	p1	(T)11	11	19889	19899
Type2	32	p2	(AT)5	10	21262	21271
Type2	33	p1	(T)10	10	27623	27632
Type2	34	p1	(T)10	10	28268	28277
Type2	35	p2	(AT)5	10	28406	28415
Type2	36	p4	(TCTT)3	12	28860	28871
Type2	37	p1	(A)11	11	29135	29145
Type2	38	p1	(T)11	11	31007	31017
Type2	39	p1	(T)10	10	33062	33071
Type2	40	p3	(ATT)4	12	34706	34717
Type2	41	p1	(A)10	10	37916	37925
Type2	42	p2	(AT)5	10	38477	38486
Type2	43	p2	(TA)7	14	38624	38637
Type2	44	p2	(AT)7	14	44700	44713
Type2	45	p2	(TA)5	10	44716	44725
Type2	46	p1	(A)12	12	44931	44942
Type2	47	p1	(A)14	14	45359	45372
Type2	48	p1	(A)11	11	46807	46817
Type2	49	p1	(T)10	10	47102	47111
Type2	50	p1	(A)13	13	47453	47465
Type2	51	p3	(TAT)5	15	49451	49465
Type2	52	p4	(ATTA)4	16	49807	49822
Type2	53	p4	(TTAA)4	16	49823	49838
Type2	54	p3	(TAA)5	15	49836	49850
Type2	55	p1	(T)15	15	50632	50646
Type2	56	p1	(A)10	10	54005	54014
Type2	57	p4	(TTAT)3	12	54189	54200
Type2	58	p6	(TTTATA)3	18	54215	54232
Type2	59	p4	(TTTA)3	12	54825	54836
Type2	60	p4	(ATAA)3	12	54840	54851
Type2	61	p4	(ATTA)3	12	54888	54899
Type2	62	p1	(T)10	10	55917	55926
Type2	63	p1	(T)10	10	57874	57883
Type2	64	p3	(ATA)4	12	57933	57944
Type2	65	p5	(TGTTG)3	15	60348	60362
Type2	66	p3	(AAT)5	15	62826	62840
Type2	67	p2	(AT)6	12	62934	62945
Type2	68	p1	(A)11	11	64133	64143
Type2	69	p1	(T)10	10	64188	64197
Type2	70	p2	(TC)5	10	65132	65141
Type2	71	p1	(T)10	10	67041	67050
Type2	72	p1	(T)10	10	68747	68756
Type2	73	p1	(A)11	11	70079	70089
Type2	74	p1	(A)10	10	70233	70242
Type2	75	p1	(T)10	10	70377	70386
Type2	76	p1	(T)13	13	70621	70633
Type2	77	p4	(AAAT)3	12	72145	72156
Type2	78	p2	(TA)5	10	72211	72220
Type2	79	p1	(T)10	10	72270	72279
Type2	80	p1	(A)11	11	75080	75090
Type2	81	p4	(TTTC)3	12	79356	79367
Type2	82	p2	(TA)7	14	85217	85230
Type2	83	p1	(A)12	12	85799	85810
Type2	84	p1	(T)10	10	86930	86939
Type2	85	p1	(T)12	12	87143	87154
Type2	86	p1	(A)10	10	87327	87336
Type2	87	p1	(T)11	11	88923	88933
Type2	88	p1	(G)12	12	98810	98821
Type2	89	p4	(TTAT)3	12	103861	103872
Type2	90	p1	(A)10	10	115040	115049
Type2	91	p4	(TAAA)3	12	115164	115175
Type2	92	p2	(TA)5	10	117662	117671
Type2	93	p1	(T)10	10	117882	117891
Type2	94	p1	(T)10	10	118493	118502
Type2	95	p1	(T)10	10	126023	126032
Type2	96	p1	(T)11	11	128709	128719
Type2	97	p1	(T)10	10	131885	131894
Type2	98	p1	(T)10	10	132451	132460
Type2	99	p1	(A)12	12	132530	132541
Type2	100	p1	(T)10	10	133801	133810
Type2	101	p4	(AATA)3	12	144977	144988
Type2	102	p1	(C)12	12	150029	150040
Type2	103	p1	(A)11	11	159917	159927

## Sheet: Table S3
Table S3 Tandem repeat sequences in the two type Carica plastomes.
Type1
Indices	Period	Copy	Consensus	Percent	Percent	Score	A	C	G	T	Entropy
	Size	Number	Size	Matches	Indels						(0-2)
1--56	22	2.5	22	97	0	103	41	3	5	50	1.43
4821--4859	4	9	4	86	13	51	23	0	7	69	1.14
4821--4859	13	3	13	100	0	78	23	0	7	69	1.14
4821--4859	9	4.5	8	87	12	51	23	0	7	69	1.14
5236--5302	31	2.2	31	94	2	118	20	8	7	62	1.49
6838--6878	20	2	20	100	0	82	26	9	4	58	1.5
6924--6976	21	2.5	21	90	3	79	47	5	3	43	1.45
7290--7327	19	2	19	94	0	67	36	2	10	50	1.51
8794--8830	15	2.2	17	77	22	51	27	0	8	64	1.21
8800--8831	15	2.1	15	100	0	64	34	0	6	59	1.23
10501--10542	20	2.1	20	100	0	84	35	4	9	50	1.56
14190--14227	18	2.1	18	100	0	76	36	0	15	47	1.46
14952--14977	9	2.9	9	100	0	52	53	0	0	46	1
17756--17786	14	2.2	14	94	0	53	16	19	9	54	1.68
33682--33745	18	3.2	18	78	20	65	45	1	21	31	1.62
38529--38583	20	2.9	19	75	25	62	47	3	1	47	1.3
38664--38708	18	2.6	17	83	13	56	66	2	2	28	1.15
47500--47542	22	2	22	86	9	61	20	9	34	34	1.85
47607--47640	17	2	17	88	11	52	47	5	17	29	1.71
49811--49847	4	9.8	4	88	11	60	48	0	0	51	1
49811--49850	15	2.7	15	96	0	71	50	0	0	50	1
49811--49853	11	3.9	11	82	8	52	51	0	0	48	1
54054--54101	24	2	24	100	0	96	37	4	8	50	1.52
54177--54242	22	2.8	25	80	11	68	28	3	1	66	1.15
54167--54229	10	6.1	10	73	23	51	26	3	1	68	1.14
54167--54231	19	3.3	19	80	16	69	26	3	1	69	1.12
54810--54849	18	2.2	19	86	13	66	30	5	0	65	1.14
54879--54904	13	2	13	100	0	52	53	7	0	38	1.3
58600--58625	13	2	13	100	0	52	38	0	15	46	1.46
64323--64373	21	2.4	20	78	12	57	27	11	19	41	1.86
69797--69830	17	2	17	100	0	68	47	11	5	35	1.65
72161--72238	20	3.9	20	78	9	79	52	1	2	43	1.23
72192--72246	17	3.2	17	78	12	67	58	1	0	40	1.09
72192--72246	8	6.4	8	80	15	65	58	1	0	40	1.09
72197--72249	27	2	27	100	0	106	56	1	0	41	1.1
72313--72351	21	1.9	20	94	5	69	33	25	10	30	1.89
80805--80833	14	2.1	14	93	6	51	55	0	20	24	1.44
82472--82515	21	2.1	21	100	0	88	34	13	9	43	1.76
85175--85208	8	4.1	8	88	7	50	41	0	0	58	0.98
85175--85207	17	1.9	17	93	0	57	42	0	0	57	0.98
85177--85245	19	3.9	19	81	14	69	46	0	2	50	1.16
85177--85241	15	4.3	15	71	24	57	46	0	1	52	1.1
93645--93727	21	3.8	22	84	7	89	14	22	9	53	1.7
93667--93734	21	3.2	21	87	0	91	13	22	7	57	1.6
96105--96182	18	4.3	18	95	0	138	30	10	25	33	1.89
96093--96182	36	2.6	36	89	5	141	31	8	24	35	1.86
98750--98775	13	2	13	100	0	52	7	15	23	53	1.67
103867--103893	12	2.2	12	100	0	54	7	7	7	77	1.12
104403--104440	18	2.1	18	95	0	67	23	7	5	63	1.42
112475--112540	32	2.1	32	97	0	123	40	24	9	25	1.84
117888--117947	30	2	30	93	0	102	65	3	5	26	1.29
118686--118718	16	2.1	15	94	5	57	27	15	6	51	1.66
119257--119289	16	2.1	16	100	0	66	54	18	0	27	1.44
124196--124223	14	2	14	100	0	56	14	14	0	71	1.15
136272--136337	32	2.1	32	97	0	123	25	9	24	40	1.84
144372--144409	18	2.1	18	95	0	67	63	5	7	23	1.42
144919--144945	12	2.2	12	100	0	54	77	7	7	7	1.12
150037--150062	13	2	13	100	0	52	53	23	15	7	1.67
152630--152707	18	4.3	18	95	0	138	33	25	10	30	1.89
152630--152719	36	2.6	36	89	5	141	35	24	8	31	1.86
155079--155167	21	4.1	21	84	5	90	55	8	22	13	1.66
Type2
Indices	Period	Copy	Consensus	Percent	Percent	Score	A	C	G	T	Entropy
	Size	Number	Size	Matches	Indels						(0-2)
329--375	23	2	23	100	0	94	61	4	8	25	1.43
4829--4867	4	9	4	86	13	51	23	0	7	69	1.14
4829--4867	13	3	13	100	0	78	23	0	7	69	1.14
4829--4867	9	4.5	8	87	12	51	23	0	7	69	1.14
5244--5310	31	2.2	31	94	2	118	20	8	7	62	1.49
6847--6887	20	2	20	100	0	82	26	9	4	58	1.5
6933--6985	21	2.5	21	90	3	79	47	5	3	43	1.45
7299--7336	19	2	19	94	0	67	36	2	10	50	1.51
8803--8839	15	2.2	17	77	22	51	27	0	8	64	1.21
8809--8840	15	2.1	15	100	0	64	34	0	6	59	1.23
14181--14218	18	2.1	18	100	0	76	36	0	15	47	1.46
14943--14968	9	2.9	9	100	0	52	53	0	0	46	1
17747--17777	14	2.2	14	94	0	53	16	19	9	54	1.68
33673--33736	18	3.2	18	78	20	65	45	1	21	31	1.62
38655--38699	18	2.6	17	83	13	56	66	2	2	28	1.15
47492--47534	22	2	22	86	9	61	20	9	34	34	1.85
47599--47632	17	2	17	88	11	52	47	5	17	29	1.71
49803--49839	4	9.8	4	88	11	60	48	0	0	51	1
49803--49842	15	2.7	15	96	0	71	50	0	0	50	1
49803--49845	11	3.9	11	82	8	52	51	0	0	48	1
54046--54093	24	2	24	100	0	96	37	4	8	50	1.52
54169--54234	22	2.8	25	80	11	68	28	3	1	66	1.15
54159--54221	10	6.1	10	73	23	51	26	3	1	68	1.14
54159--54223	19	3.3	19	80	16	69	26	3	1	69	1.12
54802--54841	18	2.2	19	86	13	66	30	5	0	65	1.14
54871--54896	13	2	13	100	0	52	53	7	0	38	1.3
58588--58613	13	2	13	100	0	52	38	0	15	46	1.46
64304--64354	21	2.4	20	78	12	57	27	11	19	41	1.86
69778--69811	17	2	17	100	0	68	47	11	5	35	1.65
72183--72260	20	3.9	20	78	9	79	52	1	2	43	1.23
72214--72268	17	3.2	17	78	12	67	58	1	0	40	1.09
72214--72268	8	6.4	8	80	15	65	58	1	0	40	1.09
72219--72271	27	2	27	100	0	106	56	1	0	41	1.1
72335--72373	21	1.9	20	94	5	69	33	25	10	30	1.89
80828--80856	14	2.1	14	93	6	51	55	0	20	24	1.44
82495--82538	21	2.1	21	100	0	88	34	13	9	43	1.76
85198--85231	8	4.1	8	88	7	50	41	0	0	58	0.98
85198--85230	17	1.9	17	93	0	57	42	0	0	57	0.98
85200--85268	19	3.9	19	81	14	69	46	0	2	50	1.16
85200--85264	15	4.3	15	71	24	57	46	0	1	52	1.1
93667--93749	21	3.8	22	84	7	89	14	22	9	53	1.7
93689--93756	21	3.2	21	87	0	91	13	22	7	57	1.6
96127--96204	18	4.3	18	95	0	138	30	10	25	33	1.89
96115--96204	36	2.6	36	89	5	141	31	8	24	35	1.86
98772--98797	13	2	13	100	0	52	7	15	23	53	1.67
103889--103915	12	2.2	12	100	0	54	7	7	7	77	1.12
104425--104462	18	2.1	18	95	0	67	23	7	5	63	1.42
112497--112562	32	2.1	32	97	0	123	40	24	9	25	1.84
117904--117963	30	2	30	93	0	102	65	3	5	26	1.29
118702--118734	16	2.1	15	94	5	57	27	15	6	51	1.66
119273--119305	16	2.1	16	100	0	66	54	18	0	27	1.44
124212--124239	14	2	14	100	0	56	14	14	0	71	1.15
136288--136353	32	2.1	32	97	0	123	25	9	24	40	1.84
144388--144425	18	2.1	18	95	0	67	63	5	7	23	1.42
144935--144961	12	2.2	12	100	0	54	77	7	7	7	1.12
150053--150078	13	2	13	100	0	52	53	23	15	7	1.67
152646--152723	18	4.3	18	95	0	138	33	25	10	30	1.89
152646--152735	36	2.6	36	89	5	141	35	24	8	31	1.86
155095--155183	21	4.1	21	84	5	90	55	8	22	13	1.66

## Sheet: Table S4
Table S4 Dispersed repeat sequences in the two type Carica plastomes.
Type1
The repeat length of the first part	The starting site of the first part	Matching direction	The repeat length of the second part	The starting site of the second part	Interval distance of repeats	E-value
35	49810	C	35	49812	-2	3.27e-08
34	44700	C	34	85168	-3	3.95e-06
31	9227	C	31	38545	-3	0.00019
60	96104	F	60	96122	-3	5.01e-21
60	152629	F	60	152647	-3	5.01e-21
49	99418	F	49	149344	-1	3.34e-18
52	152637	F	52	152655	-2	4.24e-18
46	96104	F	46	96140	-3	5.97e-13
46	152625	F	46	152661	-3	5.97e-13
39	46139	F	39	103472	-1	2.79e-12
34	152655	F	34	152673	0	2.44e-11
41	41114	F	41	43344	-3	4.29e-10
34	0	F	34	22	-1	2.49e-09
34	112474	F	34	112506	-1	2.49e-09
34	136271	F	34	136303	-1	2.49e-09
37	103475	F	37	125609	-3	8e-08
32	93666	F	32	93687	-2	1.74e-06
32	155092	F	32	155113	-2	1.74e-06
34	8599	F	34	37604	-3	3.95e-06
30	4820	F	30	4833	-2	2.45e-05
30	72194	F	30	72221	-2	2.45e-05
30	117887	F	30	117917	-2	2.45e-05
30	152642	F	30	152678	-2	2.45e-05
31	49814	F	31	49818	-3	0.00019
31	96101	F	31	96155	-3	0.00019
31	152625	F	31	152679	-3	0.00019
30	10751	F	30	14947	-3	0.000685
30	96121	F	30	96157	-3	0.000685
26325	88727	P	26325	133759	0	0
60	96104	P	60	152629	-3	5.01e-21
60	96122	P	60	152647	-3	5.01e-21
54	4	P	54	4	-2	2.86e-19
49	99418	P	49	99418	-1	3.34e-18
49	149344	P	49	149344	-1	3.34e-18
44	78724	P	44	78724	0	2.33e-17
49	122361	P	49	122361	-3	1.13e-14
48	5915	P	48	5919	-3	4.25e-14
46	96104	P	46	152625	-3	5.97e-13
46	96140	P	46	152661	-3	5.97e-13
36	54828	P	36	54828	0	1.53e-12
36	74248	P	36	74248	0	1.53e-12
39	46139	P	39	145300	-1	2.79e-12
39	49811	P	39	49811	-1	2.79e-12
32	26	P	32	26	0	3.91e-10
41	64320	P	41	64320	-3	4.29e-10
38	38621	P	38	38621	-2	6.04e-10
34	112474	P	34	136271	-1	2.49e-09
34	112506	P	34	136303	-1	2.49e-09
30	485	P	30	520	0	6.25e-09
30	8606	P	30	47777	0	6.25e-09
32	72188	P	32	85171	-1	3.75e-08
37	125609	P	37	145299	-3	8e-08
32	85185	P	32	85185	-2	1.74e-06
32	93666	P	32	155092	-2	1.74e-06
32	93687	P	32	155113	-2	1.74e-06
34	0	P	34	6	-3	3.95e-06
33	5325	P	33	5325	-3	1.44e-05
31	85176	P	31	85176	-3	0.00019
31	96101	P	31	152625	-3	0.00019
31	96155	P	31	152679	-3	0.00019
30	418	P	30	47448	-3	0.000685
30	37611	P	30	47777	-3	0.000685
30	46140	P	30	80101	-3	0.000685
30	96121	P	30	152624	-3	0.000685
30	96157	P	30	152660	-3	0.000685
31	49814	R	31	49814	0	1.56e-09
31	49816	R	31	49816	-2	6.54e-06
Type2
The repeat length of the first part	The starting site of the first part	Matching direction	The repeat length of the second part	The starting site of the second part	Interval distance of repeats	E-value
35	49802	C	35	49804	-2	3.27e-08
34	44691	C	34	85191	-3	3.95e-06
31	9237	C	31	38536	-3	0.00019
60	96126	F	60	96144	-3	5.01e-21
60	152645	F	60	152663	-3	5.01e-21
49	99440	F	49	149360	-1	3.34e-18
52	152653	F	52	152671	-2	4.24e-18
46	96126	F	46	96162	-3	5.97e-13
46	152641	F	46	152677	-3	5.97e-13
39	46131	F	39	103494	-1	2.79e-12
34	152671	F	34	152689	0	2.44e-11
41	41105	F	41	43335	-3	4.29e-10
34	112496	F	34	112528	-1	2.49e-09
34	136287	F	34	136319	-1	2.49e-09
37	103497	F	37	125625	-3	8.01e-08
32	93688	F	32	93709	-2	1.74e-06
32	155108	F	32	155129	-2	1.74e-06
34	8608	F	34	37595	-3	3.95e-06
30	4828	F	30	4841	-2	2.45e-05
30	72216	F	30	72243	-2	2.45e-05
30	117903	F	30	117933	-2	2.45e-05
30	152658	F	30	152694	-2	2.45e-05
31	49806	F	31	49810	-3	0.00019
31	96123	F	31	96177	-3	0.00019
31	152641	F	31	152695	-3	0.00019
30	328	F	30	351	-3	0.000685
30	10741	F	30	14938	-3	0.000685
30	96143	F	30	96179	-3	0.000685
26325	88749	P	26325	133775	0	0
60	96126	P	60	152645	-3	5.01e-21
60	96144	P	60	152663	-3	5.01e-21
49	99440	P	49	99440	-1	3.34e-18
49	149360	P	49	149360	-1	3.34e-18
44	78747	P	44	78747	0	2.33e-17
49	122377	P	49	122377	-3	1.13e-14
48	5924	P	48	5928	-3	4.25e-14
46	96126	P	46	152641	-3	5.97e-13
46	96162	P	46	152677	-3	5.97e-13
36	54820	P	36	54820	0	1.53e-12
36	74270	P	36	74270	0	1.53e-12
39	46131	P	39	145316	-1	2.79e-12
39	49803	P	39	49803	-1	2.79e-12
32	4	P	32	4	0	3.91e-10
41	64301	P	41	64301	-3	4.29e-10
38	38612	P	38	38612	-2	6.04e-10
34	112496	P	34	136287	-1	2.49e-09
34	112528	P	34	136319	-1	2.49e-09
30	493	P	30	528	0	6.25e-09
30	8615	P	30	47769	0	6.25e-09
32	72210	P	32	85194	-1	3.75e-08
37	125625	P	37	145315	-3	8.01e-08
32	85208	P	32	85208	-2	1.74e-06
32	93688	P	32	155108	-2	1.74e-06
32	93709	P	32	155129	-2	1.74e-06
33	5333	P	33	5333	-3	1.44e-05
31	85199	P	31	85199	-3	0.00019
31	96123	P	31	152641	-3	0.00019
31	96177	P	31	152695	-3	0.00019
30	37602	P	30	47769	-3	0.000685
30	46132	P	30	80124	-3	0.000685
30	96143	P	30	152640	-3	0.000685
30	96179	P	30	152676	-3	0.000685
31	49806	R	31	49806	0	1.56e-09
31	49808	R	31	49808	-2	6.54e-06

## Sheet: Table S5
Table S5 Nucleotide Diversity Analysis Results of the chloroplast genomes.
#Window	Midpoint	Pi	S	gene(Based on the midpoint pos)
1-453	229	0	0	trnH-psbA
230-654	453	0	0	trnH-psbA
454-854	654	0	0	psbA
655-1054	854	0	0	psbA
855-1254	1054	0	0	psbA
1055-1454	1254	0	0	psbA
1255-1654	1454	0	0	psbA
1455-1854	1654	0	0	psbA
1655-2054	1854	0	0	psbA-trnK(exon2)
1855-2254	2054	0	0	trnK(exon2)-matK
2055-2454	2254	0	0	trnK(exon2)-matK
2255-2654	2454	0	0	matK
2455-2854	2654	0	0	matK
2655-3054	2854	0	0	matK
2855-3254	3054	0	0	matK
3055-3454	3254	0	0	matK
3255-3654	3454	0	0	matK
3455-3854	3654	0	0	matK
3655-4054	3854	0	0	matK-trnK(exon1)
3855-4254	4054	0	0	matK-trnK(exon1)
4055-4454	4254	0	0	matK-trnK(exon1)
4255-4654	4454	0	0	matK-trnK(exon1)
4455-4854	4654	0	0	trnK(exon1)-rps16(exon2)
4655-5054	4854	0	0	trnK(exon1)-rps16(exon2)
4855-5254	5054	0.00132	1	trnK(exon1)-rps16(exon2)
5055-5454	5254	0.00132	1	trnK(exon1)-rps16(exon2)
5255-5655	5454	0	0	trnK(exon1)-rps16(exon2)
5455-5855	5655	0	0	rps16(exon2)
5656-6055	5855	0	0	rps16(exon2)-rps16(exon1)
5856-6255	6055	0	0	rps16(exon2)-rps16(exon1)
6056-6455	6255	0.00132	1	rps16(exon2)-rps16(exon1)
6256-6655	6455	0.00132	1	rps16(exon2)-rps16(exon1)
6456-6855	6655	0	0	rps16(exon2)-rps16(exon1)
6656-7055	6855	0.00132	1	rps16(exon1)-trnQ
6856-7255	7055	0.00132	1	rps16(exon1)-trnQ
7056-7455	7255	0	0	rps16(exon1)-trnQ
7256-7655	7455	0	0	trnQ-psbK
7456-7855	7655	0	0	trnQ-psbK
7656-8055	7855	0	0	psbK
7856-8255	8055	0	0	psbK-psbI
8056-8455	8255	0	0	psbK-psbI
8256-8655	8455	0	0	psbI
8456-8855	8655	0	0	trnS
8656-9055	8855	0	0	trnS-trnG-exon1
8856-9256	9055	0	0	trnS-trnG-exon1
9056-9456	9256	0	0	trnS-trnG-exon1
9257-9656	9456	0	0	trnS-trnG-exon1
9457-9856	9656	0	0	trnS-trnG-exon1
9657-10056	9856	0	0	trnG-exon1-trnG-exon2
9857-10256	10056	0	0	trnG-exon1-trnG-exon2
10057-10456	10256	0	0	trnG-exon1-trnG-exon2
10257-10676	10456	0	0	trnG-exon2
10457-10876	10676	0	0	trnG-exon2-trnR
10677-11076	10876	0	0	trnR-atpA
10877-11276	11076	0	0	atpA
11077-11476	11276	0	0	atpA
11277-11676	11476	0	0	atpA
11477-11876	11676	0	0	atpA
11677-12076	11876	0	0	atpA
11877-12276	12076	0	0	atpA
12077-12476	12276	0	0	atpA
12277-12676	12476	0	0	atpA
12477-12876	12676	0	0	atpF(exon2)
12677-13076	12876	0	0	atpF(exon2)
12877-13277	13076	0	0	atpF(exon2)-atpF(exon1)
13077-13477	13277	0	0	atpF(exon2)-atpF(exon1)
13278-13677	13477	0	0	atpF(exon2)-atpF(exon1)
13478-13877	13677	0	0	atpF(exon2)-atpF(exon1)
13678-14077	13877	0	0	atpF(exon1)
13878-14277	14077	0	0	atpF(exon1)-atpH
14078-14477	14277	0	0	atpF(exon1)-atpH
14278-14677	14477	0	0	atpF(exon1)-atpH
14478-14877	14677	0	0	atpH
14678-15077	14877	0	0	atpH-atpI
14878-15277	15077	0	0	atpH-atpI
15078-15477	15277	0	0	atpH-atpI
15278-15677	15477	0	0	atpH-atpI
15478-15877	15677	0	0	atpH-atpI
15678-16077	15877	0	0	atpH-atpI
15878-16277	16077	0	0	atpI
16078-16477	16277	0	0	atpI
16278-16677	16477	0	0	atpI
16478-16877	16677	0	0	atpI
16678-17077	16877	0	0	atpI-rps2
16878-17277	17077	0	0	rps2
17078-17477	17277	0	0	rps2
17278-17677	17477	0	0	rps2
17478-17877	17677	0	0	rps2-rpoC2
17678-18077	17877	0	0	rps2-rpoC2
17878-18277	18077	0	0	rpoC2
18078-18477	18277	0	0	rpoC2
18278-18677	18477	0	0	rpoC2
18478-18877	18677	0	0	rpoC2
18678-19077	18877	0	0	rpoC2
18878-19277	19077	0	0	rpoC2
19078-19477	19277	0	0	rpoC2
19278-19677	19477	0	0	rpoC2
19478-19877	19677	0	0	rpoC2
19678-20077	19877	0	0	rpoC2
19878-20277	20077	0	0	rpoC2
20078-20477	20277	0	0	rpoC2
20278-20677	20477	0	0	rpoC2
20478-20877	20677	0	0	rpoC2
20678-21077	20877	0	0	rpoC2
20878-21277	21077	0	0	rpoC2
21078-21477	21277	0	0	rpoC2
21278-21677	21477	0	0	rpoC2
21478-21877	21677	0	0	rpoC2
21678-22077	21877	0	0	rpoC2
21878-22277	22077	0	0	rpoC2-rpoC1(exon2)
22078-22477	22277	0	0	rpoC1(exon2)
22278-22677	22477	0	0	rpoC1(exon2)
22478-22877	22677	0	0	rpoC1(exon2)
22678-23077	22877	0	0	rpoC1(exon2)
22878-23277	23077	0	0	rpoC1(exon2)
23078-23477	23277	0	0	rpoC1(exon2)
23278-23677	23477	0	0	rpoC1(exon2)
23478-23877	23677	0	0	rpoC1(exon2)
23678-24077	23877	0	0	rpoC1(exon2)-rpoC1(exon1)
23878-24277	24077	0	0	rpoC1(exon2)-rpoC1(exon1)
24078-24477	24277	0	0	rpoC1(exon2)-rpoC1(exon1)
24278-24677	24477	0	0	rpoC1(exon2)-rpoC1(exon1)
24478-24877	24677	0	0	rpoC1(exon1)
24678-25077	24877	0	0	rpoC1(exon1)
24878-25277	25077	0	0	rpoC1(exon1)-rpoB
25078-25477	25277	0	0	rpoB
25278-25677	25477	0	0	rpoB
25478-25877	25677	0	0	rpoB
25678-26077	25877	0	0	rpoB
25878-26277	26077	0	0	rpoB
26078-26477	26277	0	0	rpoB
26278-26677	26477	0	0	rpoB
26478-26877	26677	0	0	rpoB
26678-27077	26877	0	0	rpoB
26878-27277	27077	0	0	rpoB
27078-27477	27277	0	0	rpoB
27278-27677	27477	0	0	rpoB
27478-27877	27677	0	0	rpoB
27678-28077	27877	0	0	rpoB
27878-28277	28077	0	0	rpoB
28078-28477	28277	0	0	rpoB
28278-28677	28477	0	0	rpoB-trnC
28478-28877	28677	0.00132	1	rpoB-trnC
28678-29077	28877	0.00132	1	rpoB-trnC
28878-29277	29077	0	0	rpoB-trnC
29078-29477	29277	0	0	rpoB-trnC
29278-29677	29477	0.00132	1	trnC-petN
29478-29877	29677	0.00132	1	trnC-petN
29678-30077	29877	0	0	trnC-petN
29878-30277	30077	0	0	trnC-petN
30078-30477	30277	0	0	petN
30278-30677	30477	0	0	petN-psbM
30478-30877	30677	0	0	petN-psbM
30678-31077	30877	0	0	petN-psbM
30878-31277	31077	0	0	psbM-trnD
31078-31477	31277	0	0	psbM-trnD
31278-31677	31477	0	0	psbM-trnD
31478-31877	31677	0	0	psbM-trnD
31678-32077	31877	0	0	psbM-trnD
31878-32277	32077	0	0	trnD
32078-32477	32277	0	0	trnD-trnY
32278-32677	32477	0	0	trnD-trnY
32478-32877	32677	0	0	trnY-trnE
32678-33077	32877	0	0	trnE-trnT
32878-33277	33077	0	0	trnE-trnT
33078-33477	33277	0	0	trnE-trnT
33278-33677	33477	0	0	trnT
33478-33877	33677	0	0	trnT-psbD
33678-34077	33877	0.00132	1	trnT-psbD
33878-34277	34077	0.00132	1	trnT-psbD
34078-34477	34277	0	0	trnT-psbD
34278-34677	34477	0	0	trnT-psbD
34478-34877	34677	0	0	trnT-psbD
34678-35077	34877	0	0	trnT-psbD
34878-35277	35077	0	0	psbD
35078-35477	35277	0	0	psbD
35278-35677	35477	0	0	psbD
35478-35877	35677	0	0	psbD
35678-36077	35877	0	0	psbD
35878-36277	36077	0	0	psbC
36078-36477	36277	0	0	psbC
36278-36677	36477	0	0	psbC
36478-36877	36677	0	0	psbC
36678-37077	36877	0	0	psbC
36878-37277	37077	0	0	psbC
37078-37477	37277	0	0	psbC
37278-37677	37477	0	0	psbC-trnS
37478-37877	37677	0	0	trnS
37678-38077	37877	0	0	trnS-psbZ
37878-38277	38077	0	0	trnS-psbZ
38078-38477	38277	0	0	psbZ
38278-38677	38477	0.00132	1	psbZ-trnG
38478-38877	38677	0.00132	1	psbZ-trnG
38678-39077	38877	0	0	psbZ-trnG
38878-39277	39077	0	0	trnG-trnM
39078-39477	39277	0	0	trnM-rps14
39278-39677	39477	0	0	rps14
39478-39877	39677	0	0	rps14-psaB
39678-40077	39877	0	0	psaB
39878-40277	40077	0	0	psaB
40078-40477	40277	0	0	psaB
40278-40677	40477	0	0	psaB
40478-40877	40677	0	0	psaB
40678-41077	40877	0.00132	1	psaB
40878-41277	41077	0.00132	1	psaB
41078-41477	41277	0	0	psaB
41278-41677	41477	0	0	psaB
41478-41877	41677	0	0	psaB
41678-42077	41877	0	0	psaB
41878-42277	42077	0	0	psaA
42078-42477	42277	0	0	psaA
42278-42677	42477	0	0	psaA
42478-42877	42677	0	0	psaA
42678-43077	42877	0	0	psaA
42878-43277	43077	0	0	psaA
43078-43477	43277	0	0	psaA
43278-43677	43477	0	0	psaA
43478-43877	43677	0	0	psaA
43678-44077	43877	0	0	psaA
43878-44277	44077	0	0	psaA
44078-44477	44277	0	0	psaA-ycf3(exon3)
44278-44677	44477	0.00132	1	psaA-ycf3(exon3)
44478-44877	44677	0.00132	1	psaA-ycf3(exon3)
44678-45078	44877	0.00132	1	psaA-ycf3(exon3)
44878-45278	45078	0.00132	1	ycf3(exon3)
45079-45478	45278	0	0	ycf3(exon3)-ycf3(exon2)
45279-45678	45478	0	0	ycf3(exon3)-ycf3(exon2)
45479-45878	45678	0	0	ycf3(exon3)-ycf3(exon2)
45679-46078	45878	0	0	ycf3(exon3)-ycf3(exon2)
45879-46278	46078	0	0	ycf3(exon2)
46079-46478	46278	0	0	ycf3(exon2)-ycf3(exon1)
46279-46678	46478	0	0	ycf3(exon2)-ycf3(exon1)
46479-46879	46678	0	0	ycf3(exon2)-ycf3(exon1)
46679-47079	46879	0	0	ycf3(exon2)-ycf3(exon1)
46880-47279	47079	0	0	ycf3(exon1)-trnS
47080-47479	47279	0	0	ycf3(exon1)-trnS
47280-47680	47479	0	0	ycf3(exon1)-trnS
47480-47880	47680	0	0	ycf3(exon1)-trnS
47681-48080	47880	0	0	trnS-rps4
47881-48280	48080	0	0	trnS-rps4
48081-48480	48280	0	0	rps4
48281-48680	48480	0	0	rps4
48481-48880	48680	0	0	rps4
48681-49080	48880	0	0	rps4-trnT
48881-49280	49080	0	0	rps4-trnT
49081-49480	49280	0	0	trnT-trnL-exon1
49281-49680	49480	0	0	trnT-trnL-exon1
49481-49880	49680	0	0	trnT-trnL-exon1
49681-50080	49880	0	0	trnT-trnL-exon1
49881-50280	50080	0	0	trnT-trnL-exon1
50081-50480	50280	0	0	trnT-trnL-exon1
50281-50680	50480	0	0	trnL-exon1-trnL-exon2
50481-50880	50680	0	0	trnL-exon1-trnL-exon2
50681-51080	50880	0	0	trnL-exon1-trnL-exon2
50881-51280	51080	0	0	trnL-exon2-trnF
51081-51480	51280	0	0	trnL-exon2-trnF
51281-51680	51480	0	0	trnF-ndhJ
51481-51880	51680	0	0	trnF-ndhJ
51681-52080	51880	0	0	trnF-ndhJ
51881-52280	52080	0	0	ndhJ
52081-52480	52280	0	0	ndhJ
52281-52680	52480	0	0	ndhJ
52481-52880	52680	0	0	ndhK
52681-53080	52880	0	0	ndhK
52881-53280	53080	0	0	ndhK
53081-53480	53280	0	0	ndhK
53281-53680	53480	0	0	ndhC
53481-53880	53680	0	0	ndhC
53681-54080	53880	0	0	ndhC-trnV(exon2)
53881-54280	54080	0	0	ndhC-trnV(exon2)
54081-54480	54280	0	0	ndhC-trnV(exon2)
54281-54680	54480	0	0	ndhC-trnV(exon2)
54481-54880	54680	0	0	ndhC-trnV(exon2)
54681-55080	54880	0	0	ndhC-trnV(exon2)
54881-55280	55080	0	0	trnV(exon2)-trnV(exon1)
55081-55480	55280	0	0	trnV(exon2)-trnV(exon1)
55281-55680	55480	0	0	trnV(exon2)-trnV(exon1)
55481-55880	55680	0	0	trnV(exon1)-trnM
55681-56081	55880	0	0	trnM
55881-56281	56081	0	0	atpE
56082-56481	56281	0	0	atpE
56282-56681	56481	0	0	atpB
56482-56881	56681	0	0	atpB
56682-57081	56881	0	0	atpB
56882-57281	57081	0	0	atpB
57082-57481	57281	0	0	atpB
57282-57681	57481	0	0	atpB
57482-57881	57681	0	0	atpB
57682-58081	57881	0	0	atpB
57882-58286	58081	0	0	atpB-rbcL
58082-58486	58286	0	0	atpB-rbcL
58287-58686	58486	0	0	atpB-rbcL
58487-58886	58686	0	0	atpB-rbcL
58687-59086	58886	0	0	rbcL
58887-59286	59086	0	0	rbcL
59087-59486	59286	0	0	rbcL
59287-59686	59486	0	0	rbcL
59487-59886	59686	0	0	rbcL
59687-60086	59886	0	0	rbcL
59887-60286	60086	0	0	rbcL
60087-60486	60286	0	0	rbcL-accD
60287-60694	60486	0	0	rbcL-accD
60487-60894	60694	0	0	rbcL-accD
60695-61094	60894	0	0	rbcL-accD
60895-61294	61094	0	0	accD
61095-61494	61294	0	0	accD
61295-61694	61494	0	0	accD
61495-61894	61694	0	0	accD
61695-62094	61894	0	0	accD
61895-62294	62094	0	0	accD
62095-62494	62294	0	0	accD
62295-62694	62494	0	0	accD-psaI
62495-62894	62694	0	0	accD-psaI
62695-63094	62894	0	0	accD-psaI
62895-63294	63094	0	0	accD-psaI
63095-63494	63294	0	0	psaI-ycf4
63295-63694	63494	0	0	psaI-ycf4
63495-63894	63694	0	0	ycf4
63695-64094	63894	0	0	ycf4
63895-64295	64094	0	0	ycf4
64095-64495	64295	0	0	ycf4-cemA
64296-64695	64495	0	0	ycf4-cemA
64496-64895	64695	0	0	ycf4-cemA
64696-65095	64895	0	0	ycf4-cemA
64896-65295	65095	0	0	ycf4-cemA
65096-65495	65295	0	0	cemA
65296-65695	65495	0	0	cemA
65496-65895	65695	0	0	cemA
65696-66095	65895	0	0	cemA-petA
65896-66295	66095	0.00132	1	petA
66096-66495	66295	0.00132	1	petA
66296-66695	66495	0	0	petA
66496-66895	66695	0	0	petA
66696-67095	66895	0	0	petA
66896-67295	67095	0	0	petA-psbJ
67096-67495	67295	0	0	petA-psbJ
67296-67695	67495	0	0	petA-psbJ
67496-67895	67695	0	0	petA-psbJ
67696-68095	67895	0	0	psbJ
67896-68295	68095	0	0	psbL
68096-68495	68295	0	0	psbF
68296-68695	68495	0	0	psbE
68496-68895	68695	0	0	psbE-petL
68696-69095	68895	0	0	psbE-petL
68896-69295	69095	0	0	psbE-petL
69096-69495	69295	0	0	psbE-petL
69296-69695	69495	0	0	psbE-petL
69496-69895	69695	0	0	psbE-petL
69696-70095	69895	0	0	psbE-petL
69896-70295	70095	0	0	petL
70096-70495	70295	0	0	petL-petG
70296-70736	70495	0	0	petG-trnW
70496-70936	70736	0	0	trnW-trnP
70737-71136	70936	0.00132	1	trnP-psaJ
70937-71336	71136	0.00132	1	trnP-psaJ
71137-71536	71336	0	0	psaJ
71337-71736	71536	0	0	psaJ-rpl33
71537-71936	71736	0	0	psaJ-rpl33
71737-72136	71936	0	0	rpl33
71937-72336	72136	0	0	rpl33-rps18
72137-72536	72336	0	0	rpl33-rps18
72337-72736	72536	0	0	rps18
72537-72936	72736	0	0	rps18-rpl20
72737-73136	72936	0	0	rps18-rpl20
72937-73336	73136	0	0	rpl20
73137-73536	73336	0	0	rpl20-rps12(exon1)/rps12-exon1
73337-73736	73536	0	0	rpl20-rps12(exon1)/rps12-exon1
73537-73936	73736	0	0	rpl20-rps12(exon1)/rps12-exon1
73737-74136	73936	0	0	rpl20-rps12(exon1)/rps12-exon1
73937-74336	74136	0	0	rpl20-rps12(exon1)/rps12-exon1
74137-74536	74336	0	0	rps12(exon1)/rps12-exon1-clpP(exon3)
74337-74736	74536	0	0	clpP(exon3)
74537-74936	74736	0	0	clpP(exon3)-clpP(exon2)
74737-75136	74936	0	0	clpP(exon3)-clpP(exon2)
74937-75337	75136	0	0	clpP(exon3)-clpP(exon2)
75138-75537	75337	0	0	clpP(exon2)
75338-75737	75537	0	0	clpP(exon2)
75538-75937	75737	0	0	clpP(exon2)-clpP(exon1)
75738-76137	75937	0	0	clpP(exon2)-clpP(exon1)
75938-76337	76137	0	0	clpP(exon2)-clpP(exon1)
76138-76537	76337	0	0	clpP(exon2)-clpP(exon1)
76338-76737	76537	0	0	clpP(exon1)-psbB
76538-76937	76737	0	0	clpP(exon1)-psbB
76738-77137	76937	0	0	clpP(exon1)-psbB
76938-77337	77137	0	0	psbB
77138-77537	77337	0	0	psbB
77338-77737	77537	0	0	psbB
77538-77937	77737	0	0	psbB
77738-78137	77937	0	0	psbB
77938-78337	78137	0	0	psbB
78138-78537	78337	0	0	psbB
78338-78737	78537	0	0	psbB-psbT
78538-78937	78737	0	0	psbT
78738-79137	78937	0	0	psbN
78938-79337	79137	0	0	psbH
79138-79537	79337	0	0	psbH-petB-exon1
79338-79737	79537	0	0	petB-exon1-petB-exon2
79538-79937	79737	0	0	petB-exon1-petB-exon2
79738-80137	79937	0	0	petB-exon1-petB-exon2
79938-80337	80137	0	0	petB-exon1-petB-exon2
80138-80537	80337	0	0	petB-exon2
80338-80737	80537	0	0	petB-exon2
80538-80937	80737	0	0	petB-exon2
80738-81137	80937	0	0	petB-exon2-petD-exon1
80938-81337	81137	0	0	petD-exon1-petD-exon2
81138-81537	81337	0	0	petD-exon1-petD-exon2
81338-81737	81537	0	0	petD-exon1-petD-exon2
81538-81937	81737	0	0	petD-exon1-petD-exon2
81738-82137	81937	0	0	petD-exon2
81938-82337	82137	0	0	petD-exon2
82138-82537	82337	0	0	petD-exon2-rpoA
82338-82737	82537	0	0	petD-exon2-rpoA
82538-82937	82737	0	0	rpoA
82738-83137	82937	0	0	rpoA
82938-83337	83137	0	0	rpoA
83138-83537	83337	0	0	rpoA
83338-83737	83537	0	0	rpoA
83538-83937	83737	0	0	rps11
83738-84137	83937	0	0	rps11
83938-84337	84137	0	0	rps11-rpl36
84138-84537	84337	0	0	rpl36-rps8
84338-84737	84537	0	0	rpl36-rps8
84538-84937	84737	0	0	rpl36-rps8
84738-85137	84937	0	0	rps8
84938-85337	85137	0	0	rps8
85138-85537	85337	0	0	rps8-rpl14
85338-85737	85537	0	0	rpl14
85538-85938	85737	0	0	rpl14
85738-86138	85938	0	0	rpl14-rpl16(exon2)
85939-86338	86138	0	0	rpl16(exon2)
86139-86538	86338	0	0	rpl16(exon2)
86339-86738	86538	0	0	rpl16(exon2)-rpl16(exon1)
86539-86938	86738	0	0	rpl16(exon2)-rpl16(exon1)
86739-87138	86938	0	0	rpl16(exon2)-rpl16(exon1)
86939-87338	87138	0	0	rpl16(exon2)-rpl16(exon1)
87139-87538	87338	0	0	rpl16(exon2)-rpl16(exon1)
87339-87738	87538	0	0	rpl16(exon1)-rps3
87539-87938	87738	0	0	rps3
87739-88138	87938	0	0	rps3
87939-88338	88138	0	0	rps3
88139-88538	88338	0	0	rpl22
88339-88738	88538	0	0	rpl22
88539-88938	88738	0	0	rps19
88739-89138	88938	0	0	rps19
88939-89338	89138	0	0	rpl2(exon2)
89139-89538	89338	0	0	rpl2(exon2)
89339-89738	89538	0	0	rpl2(exon2)-rpl2(exon1)
89539-89938	89738	0	0	rpl2(exon2)-rpl2(exon1)
89739-90138	89938	0	0	rpl2(exon2)-rpl2(exon1)
89939-90338	90138	0	0	rpl2(exon1)
90139-90538	90338	0	0	rpl2(exon1)
90339-90738	90538	0	0	rpl23
90539-90938	90738	0	0	rpl23
90739-91138	90938	0	0	rpl23-trnI
90939-91338	91138	0	0	trnI-ycf2
91139-91538	91338	0	0	ycf2
91339-91738	91538	0	0	ycf2
91539-91938	91738	0	0	ycf2
91739-92138	91938	0	0	ycf2
91939-92338	92138	0	0	ycf2
92139-92538	92338	0	0	ycf2
92339-92738	92538	0	0	ycf2
92539-92938	92738	0	0	ycf2
92739-93138	92938	0	0	ycf2
92939-93338	93138	0	0	ycf2
93139-93538	93338	0	0	ycf2
93339-93738	93538	0	0	ycf2
93539-93938	93738	0	0	ycf2
93739-94138	93938	0	0	ycf2
93939-94338	94138	0	0	ycf2
94139-94538	94338	0	0	ycf2
94339-94738	94538	0	0	ycf2
94539-94938	94738	0	0	ycf2
94739-95138	94938	0.00132	1	ycf2
94939-95338	95138	0.00132	1	ycf2
95139-95538	95338	0	0	ycf2
95339-95738	95538	0	0	ycf2
95539-95938	95738	0	0	ycf2
95739-96138	95938	0	0	ycf2
95939-96338	96138	0	0	ycf2
96139-96538	96338	0	0	ycf2
96339-96738	96538	0	0	ycf2
96539-96938	96738	0	0	ycf2
96739-97138	96938	0	0	ycf2
96939-97338	97138	0	0	ycf2
97139-97538	97338	0	0	ycf2
97339-97738	97538	0	0	ycf2
97539-97938	97738	0	0	ycf2
97739-98138	97938	0	0	ycf2
97939-98338	98138	0	0	ycf2-trnL
98139-98538	98338	0	0	ycf2-trnL
98339-98738	98538	0	0	ycf2-trnL
98539-98938	98738	0	0	ycf2-trnL
98739-99138	98938	0	0	ycf2-trnL
98939-99338	99138	0	0	trnL-ndhB(exon2)
99139-99538	99338	0	0	trnL-ndhB(exon2)
99339-99738	99538	0	0	trnL-ndhB(exon2)
99539-99938	99738	0	0	ndhB(exon2)
99739-100138	99938	0	0	ndhB(exon2)
99939-100338	100138	0	0	ndhB(exon2)
100139-100538	100338	0	0	ndhB(exon2)
100339-100738	100538	0	0	ndhB(exon2)-ndhB(exon1)
100539-100938	100738	0	0	ndhB(exon2)-ndhB(exon1)
100739-101138	100938	0	0	ndhB(exon2)-ndhB(exon1)
100939-101338	101138	0	0	ndhB(exon1)
101139-101538	101338	0	0	ndhB(exon1)
101339-101738	101538	0	0	ndhB(exon1)
101539-101938	101738	0	0	ndhB(exon1)
101739-102138	101938	0	0	ndhB(exon1)-rps7
101939-102338	102138	0	0	ndhB(exon1)-rps7
102139-102538	102338	0	0	rps7
102339-102738	102538	0	0	rps7
102539-102938	102738	0	0	rps12(exon3)
102739-103138	102938	0	0	rps12(exon3)-rps12(exon2)
102939-103338	103138	0	0	rps12(exon3)-rps12(exon2)
103139-103538	103338	0	0	rps12(exon2)
103339-103738	103538	0	0	rps12(exon2)-trnV
103539-103938	103738	0	0	rps12(exon2)-trnV
103739-104138	103938	0	0	rps12(exon2)-trnV
103939-104338	104138	0	0	rps12(exon2)-trnV
104139-104538	104338	0	0	rps12(exon2)-trnV
104339-104738	104538	0	0	rps12(exon2)-trnV
104539-104938	104738	0	0	rps12(exon2)-trnV
104739-105138	104938	0	0	rps12(exon2)-trnV
104939-105338	105138	0	0	rps12(exon2)-trnV
105139-105538	105338	0	0	rps12(exon2)-trnV
105339-105738	105538	0	0	trnV-rrn16S
105539-105938	105738	0	0	rrn16S
105739-106138	105938	0	0	rrn16S
105939-106338	106138	0	0	rrn16S
106139-106538	106338	0	0	rrn16S
106339-106738	106538	0	0	rrn16S
106539-106938	106738	0	0	rrn16S
106739-107138	106938	0	0	rrn16S
106939-107338	107138	0	0	rrn16S
107139-107538	107338	0	0	rrn16S-trnI-exon1
107339-107738	107538	0	0	trnI-exon1-trnI-exon2
107539-107938	107738	0	0	trnI-exon1-trnI-exon2
107739-108138	107938	0	0	trnI-exon1-trnI-exon2
107939-108338	108138	0	0	trnI-exon1-trnI-exon2
108139-108538	108338	0	0	trnI-exon1-trnI-exon2
108339-108738	108538	0	0	trnA-exon1-trnA-exon2
108539-108938	108738	0	0	trnA-exon1-trnA-exon2
108739-109138	108938	0	0	trnA-exon1-trnA-exon2
108939-109338	109138	0	0	trnA-exon1-trnA-exon2
109139-109538	109338	0	0	trnA-exon2-rrn23S
109339-109738	109538	0	0	rrn23S
109539-109938	109738	0	0	rrn23S
109739-110138	109938	0	0	rrn23S
109939-110338	110138	0	0	rrn23S
110139-110538	110338	0	0	rrn23S
110339-110738	110538	0	0	rrn23S
110539-110938	110738	0	0	rrn23S
110739-111138	110938	0	0	rrn23S
110939-111338	111138	0	0	rrn23S
111139-111538	111338	0	0	rrn23S
111339-111738	111538	0	0	rrn23S
111539-111938	111738	0	0	rrn23S
111739-112138	111938	0	0	rrn23S
111939-112338	112138	0	0	rrn23S
112139-112538	112338	0	0	rrn23S-rrn4.5S
112339-112738	112538	0	0	rrn4.5S-rrn5S
112539-112938	112738	0	0	rrn4.5S-rrn5S
112739-113138	112938	0	0	rrn5S-trnR
112939-113338	113138	0	0	trnR
113139-113538	113338	0	0	trnR-trnN
113339-113738	113538	0	0	trnR-trnN
113539-113938	113738	0	0	trnR-trnN
113739-114138	113938	0	0	trnN-ycf1
113939-114338	114138	0	0	trnN-ycf1
114139-114538	114338	0	0	ycf1
114339-114738	114538	0	0	ycf1
114539-114938	114738	0	0	ycf1
114739-115144	114938	0	0	ycf1
114939-115344	115144	0	0	ycf1
115145-115544	115344	0	0	ndhF
115345-115744	115544	0	0	ndhF
115545-115944	115744	0	0	ndhF
115745-116144	115944	0	0	ndhF
115945-116344	116144	0	0	ndhF
116145-116544	116344	0	0	ndhF
116345-116744	116544	0	0	ndhF
116545-116944	116744	0	0	ndhF
116745-117144	116944	0	0	ndhF
116945-117344	117144	0	0	ndhF
117145-117544	117344	0	0	ndhF
117345-117744	117544	0	0	ndhF-rpl32
117545-117944	117744	0	0	ndhF-rpl32
117745-118144	117944	0	0	ndhF-rpl32
117945-118344	118144	0	0	rpl32
118145-118544	118344	0	0	rpl32-trnL
118345-118744	118544	0	0	rpl32-trnL
118545-118944	118744	0	0	rpl32-trnL
118745-119144	118944	0	0	rpl32-trnL
118945-119344	119144	0	0	rpl32-trnL
119145-119544	119344	0	0	rpl32-trnL
119345-119744	119544	0	0	rpl32-trnL
119545-119944	119744	0	0	trnL-ccsA
119745-120144	119944	0	0	ccsA
119945-120344	120144	0	0	ccsA
120145-120544	120344	0	0	ccsA
120345-120744	120544	0	0	ccsA
120545-120944	120744	0.01324	10	ccsA-ndhD
120745-121144	120944	0.01324	10	ndhD
120945-121344	121144	0	0	ndhD
121145-121544	121344	0	0	ndhD
121345-121744	121544	0	0	ndhD
121545-121944	121744	0	0	ndhD
121745-122144	121944	0	0	ndhD
121945-122344	122144	0	0	ndhD
122145-122544	122344	0.00397	3	ndhD
122345-122744	122544	0.00397	3	psaC
122545-122944	122744	0	0	psaC
122745-123144	122944	0	0	psaC-ndhE
122945-123344	123144	0	0	ndhE
123145-123544	123344	0	0	ndhE
123345-123744	123544	0	0	ndhE-ndhG
123545-123944	123744	0	0	ndhG
123745-124144	123944	0	0	ndhG
123945-124344	124144	0	0	ndhG-ndhI
124145-124544	124344	0.00132	1	ndhG-ndhI
124345-124744	124544	0.00132	1	ndhI
124545-124944	124744	0	0	ndhI
124745-125144	124944	0	0	ndhI
124945-125344	125144	0	0	ndhA(exon2)
125145-125544	125344	0	0	ndhA(exon2)
125345-125744	125544	0	0	ndhA(exon2)
125545-125944	125744	0	0	ndhA(exon2)-ndhA(exon1)
125745-126144	125944	0	0	ndhA(exon2)-ndhA(exon1)
125945-126344	126144	0.00132	1	ndhA(exon2)-ndhA(exon1)
126145-126544	126344	0.00132	1	ndhA(exon2)-ndhA(exon1)
126345-126744	126544	0	0	ndhA(exon2)-ndhA(exon1)
126545-126944	126744	0	0	ndhA(exon1)
126745-127144	126944	0	0	ndhA(exon1)
126945-127344	127144	0	0	ndhA(exon1)
127145-127544	127344	0	0	ndhH
127345-127744	127544	0	0	ndhH
127545-127944	127744	0	0	ndhH
127745-128144	127944	0	0	ndhH
127945-128344	128144	0	0	ndhH
128145-128544	128344	0	0	ndhH
128345-128744	128544	0	0	rps15
128545-128944	128744	0	0	rps15
128745-129144	128944	0	0	rps15-ycf1
128945-129344	129144	0	0	rps15-ycf1
129145-129544	129344	0	0	ycf1
129345-129744	129544	0	0	ycf1
129545-129944	129744	0	0	ycf1
129745-130144	129944	0	0	ycf1
129945-130344	130144	0	0	ycf1
130145-130544	130344	0	0	ycf1
130345-130744	130544	0	0	ycf1
130545-130944	130744	0.00132	1	ycf1
130745-131144	130944	0.00132	1	ycf1
130945-131344	131144	0	0	ycf1
131145-131544	131344	0	0	ycf1
131345-131744	131544	0	0	ycf1
131545-131944	131744	0	0	ycf1
131745-132144	131944	0	0	ycf1
131945-132344	132144	0	0	ycf1
132145-132544	132344	0	0	ycf1
132345-132744	132544	0	0	ycf1
132545-132944	132744	0	0	ycf1
132745-133144	132944	0	0	ycf1
132945-133344	133144	0	0	ycf1
133145-133544	133344	0	0	ycf1
133345-133744	133544	0	0	ycf1
133545-133944	133744	0.00397	3	ycf1
133745-134144	133944	0.00397	3	ycf1
133945-134344	134144	0	0	ycf1
134145-134544	134344	0	0	ycf1
134345-134744	134544	0	0	ycf1
134545-134944	134744	0	0	ycf1
134745-135144	134944	0	0	ycf1-trnN
134945-135344	135144	0	0	trnN
135145-135544	135344	0	0	trnN-trnR
135345-135744	135544	0	0	trnN-trnR
135545-135944	135744	0	0	trnN-trnR
135745-136144	135944	0	0	trnR-rrn5S
135945-136344	136144	0	0	rrn5S
136145-136544	136344	0	0	rrn5S-rrn4.5S
136345-136744	136544	0	0	rrn4.5S
136545-136944	136744	0	0	rrn23S
136745-137144	136944	0	0	rrn23S
136945-137344	137144	0	0	rrn23S
137145-137544	137344	0	0	rrn23S
137345-137744	137544	0	0	rrn23S
137545-137944	137744	0	0	rrn23S
137745-138144	137944	0	0	rrn23S
137945-138344	138144	0	0	rrn23S
138145-138544	138344	0	0	rrn23S
138345-138744	138544	0	0	rrn23S
138545-138944	138744	0	0	rrn23S
138745-139144	138944	0	0	rrn23S
138945-139344	139144	0	0	rrn23S
139145-139544	139344	0	0	rrn23S
139345-139744	139544	0	0	rrn23S-trnA(exon2)
139545-139944	139744	0	0	trnA(exon2)-trnA(exon1)
139745-140144	139944	0	0	trnA(exon2)-trnA(exon1)
139945-140344	140144	0	0	trnA(exon2)-trnA(exon1)
140145-140544	140344	0	0	trnA(exon2)-trnA(exon1)
140345-140744	140544	0	0	trnA(exon1)-trnI(exon2)
140545-140944	140744	0	0	trnI(exon2)-trnI(exon1)
140745-141144	140944	0	0	trnI(exon2)-trnI(exon1)
140945-141344	141144	0	0	trnI(exon2)-trnI(exon1)
141145-141544	141344	0	0	trnI(exon2)-trnI(exon1)
141345-141744	141544	0	0	trnI(exon2)-trnI(exon1)
141545-141944	141744	0	0	trnI(exon1)-rrn16S
141745-142144	141944	0	0	rrn16S
141945-142344	142144	0	0	rrn16S
142145-142544	142344	0	0	rrn16S
142345-142744	142544	0	0	rrn16S
142545-142944	142744	0	0	rrn16S
142745-143144	142944	0	0	rrn16S
142945-143344	143144	0	0	rrn16S
143145-143544	143344	0	0	rrn16S-trnV
143345-143744	143544	0	0	trnV
143545-143944	143744	0	0	trnV-rps12-exon2
143745-144144	143944	0	0	trnV-rps12-exon2
143945-144344	144144	0	0	trnV-rps12-exon2
144145-144544	144344	0	0	trnV-rps12-exon2
144345-144744	144544	0	0	trnV-rps12-exon2
144545-144944	144744	0	0	trnV-rps12-exon2
144745-145144	144944	0	0	trnV-rps12-exon2
144945-145344	145144	0	0	trnV-rps12-exon2
145145-145544	145344	0	0	trnV-rps12-exon2
145345-145744	145544	0	0	rps12-exon2
145545-145944	145744	0	0	rps12-exon2-rps12-exon3
145745-146144	145944	0	0	rps12-exon2-rps12-exon3
145945-146344	146144	0	0	rps12-exon2-rps12-exon3
146145-146544	146344	0	0	rps7
146345-146744	146544	0	0	rps7
146545-146944	146744	0	0	rps7
146745-147144	146944	0	0	rps7-ndhB-exon1
146945-147344	147144	0	0	ndhB-exon1
147145-147544	147344	0	0	ndhB-exon1
147345-147744	147544	0	0	ndhB-exon1
147545-147944	147744	0	0	ndhB-exon1
147745-148144	147944	0	0	ndhB-exon1-ndhB-exon2
147945-148344	148144	0	0	ndhB-exon1-ndhB-exon2
148145-148544	148344	0	0	ndhB-exon1-ndhB-exon2
148345-148744	148544	0	0	ndhB-exon1-ndhB-exon2
148545-148944	148744	0	0	ndhB-exon2
148745-149144	148944	0	0	ndhB-exon2
148945-149344	149144	0	0	ndhB-exon2
149145-149544	149344	0	0	ndhB-exon2-trnL
149345-149744	149544	0	0	ndhB-exon2-trnL
149545-149944	149744	0	0	ndhB-exon2-trnL
149745-150144	149944	0	0	trnL
149945-150344	150144	0	0	trnL-ycf2
150145-150544	150344	0	0	trnL-ycf2
150345-150744	150544	0	0	trnL-ycf2
150545-150944	150744	0	0	trnL-ycf2
150745-151144	150944	0	0	ycf2
150945-151344	151144	0	0	ycf2
151145-151544	151344	0	0	ycf2
151345-151744	151544	0	0	ycf2
151545-151944	151744	0	0	ycf2
151745-152144	151944	0	0	ycf2
151945-152344	152144	0	0	ycf2
152145-152544	152344	0	0	ycf2
152345-152744	152544	0	0	ycf2
152545-152944	152744	0	0	ycf2
152745-153144	152944	0	0	ycf2
152945-153344	153144	0	0	ycf2
153145-153544	153344	0	0	ycf2
153345-153744	153544	0	0	ycf2
153545-153944	153744	0	0	ycf2
153745-154144	153944	0.00132	1	ycf2
153945-154344	154144	0.00132	1	ycf2
154145-154544	154344	0	0	ycf2
154345-154744	154544	0	0	ycf2
154545-154944	154744	0	0	ycf2
154745-155144	154944	0	0	ycf2
154945-155344	155144	0	0	ycf2
155145-155544	155344	0	0	ycf2
155345-155744	155544	0	0	ycf2
155545-155944	155744	0	0	ycf2
155745-156144	155944	0	0	ycf2
155945-156344	156144	0	0	ycf2
156145-156544	156344	0	0	ycf2
156345-156744	156544	0	0	ycf2
156545-156944	156744	0	0	ycf2
156745-157144	156944	0	0	ycf2
156945-157344	157144	0	0	ycf2
157145-157544	157344	0	0	ycf2
157345-157744	157544	0	0	ycf2
157545-157944	157744	0	0	ycf2
157745-158144	157944	0	0	trnI
157945-158344	158144	0	0	trnI-rpl23
158145-158544	158344	0	0	rpl23
158345-158744	158544	0	0	rpl2-exon1
158545-158944	158744	0	0	rpl2-exon1
158745-159144	158944	0	0	rpl2-exon1-rpl2-exon2
158945-159344	159144	0	0	rpl2-exon1-rpl2-exon2
159145-159544	159344	0	0	rpl2-exon1-rpl2-exon2
159345-159744	159544	0	0	rpl2-exon2
159545-159944	159744	0	0	rpl2-exon2
159745-160144	159944	0	0	rpl2-exon2
159945-160164	160054	0	0	rps19-exon1

## Sheet: Table S6
Table S6 Primers for verifying InDels among papaya varieties for barcodes development.
Primer Name	Primer Sequence (5' to 3')
CPP2F	GCTCTAGATTTCCCGTTCGA
CPP2R	TGCGTCCAATAGGATTTGAACC
CPP4F	CCTGTATGTTGTCCTTTTC
CPP4R	GAAATGATTCTCTTTGTGAGAAC
CPP7F	GATCGGACATACTATCGCTA
CPP7R	GATGTAGCCAAGTGGATCAAG
